# Supplementary material for: Longitudinal comparison of Streptococcus mutans-induced aggravation of non-alcoholic steatohepatitis in mice
Source: J Oral Microbiol. 2018 Jan 22;10(1):1428005. doi: 10.1080/20002297.2018.1428005 (PMC5795759; doi:10.1080/20002297.2018.1428005)
Supplement: Supplementary_data.zip [file ZJOM_A_1428005_SM4407.zip]

Archive with 3 entries (3 files):
- Supplementary data/Supplementary Figure1-rev.pptx
- Supplementary data/Supplementary Figure2-rev.pptx
- Supplementary data/Supplementary Figure3-rev.pptx
